# Supplementary material for: Probing the Feasibility of Single-Cell Fixed RNA Sequencing from FFPE Tissue
Source: Int J Mol Sci. 2026 Feb 6;27(3):1605. doi: 10.3390/ijms27031605 (PMC12898089; doi:10.3390/ijms27031605)
Supplement: Supplementary file 1 [file ijms-27-01605-s001.zip › Supplementary Tables.xlsx]

## Sheet: Supplemental Table S1
	Table S1: list of canonical cell markers
	colon			ileum			HS skin			normal skin
	Tregs	CTLA4		Tregs	CTLA4		Smooth muscle	TAGLN		Smooth muscle	TAGLN
	Tregs	TBC1D4		Tregs	TBC1D4		Smooth muscle	ACTA2		Smooth muscle	ACTA2
	T cells CD8	CD8A		T cells CD8	CD8A		Plasma cell	IGKC		Melanocytes	TYRP1
	T cells CD8	CD8B		T cells CD8	CD8B		Plasma cell	IGHG3		Melanocytes	DCT
	T cells CD4	CD3D		T cells CD4	CD3D		NK	EOMES		Mast cell	TPSB2
	T cells CD4	IL7R		T cells CD4	IL7R		NK	GNLY		Mast cell	CTSG
	Stem cells	LGR5		Stem cells	LGR5		Mast cell	TYRP1		Langerhans cells	CD1A
	Stem cells	OLFM4		Stem cells	OLFM4		Mast cell	DCT		Langerhans cells	CD207
	Plasma cells	SDC1		Plasma cells	SDC1		Melanocytes	TPSB2		Keratinocytes	KRT14
	Plasma cells	MZB1		Plasma cells	MZB1		Melanocytes	CTSG		Keratinocytes	KRT1
	Pericytes	NOTCH3		Pericytes	NOTCH3		Langerhans cells	CD1A		Epidermal macrophages	C1QB
	Pericytes	RGS5		Pericytes	RGS5		Langerhans cells	CD207		Epidermal macrophages	C1QC
	NK cells	PRF1		NK cells	CD14		Keratinocytes	KRT14		Endothelial cell	FABP4
	NK cells	NKG7		NK cells	LYZ		Keratinocytes	KRT1		Endothelial cell	ACKR1
	Monocytes	CD14		Monocytes	GATA2		Endothelial cell	C1QB		Dermal fibroblast	COL1A2
	Monocytes	LYZ		Monocytes	CPA3		Endothelial cell	C1QC		Dermal fibroblast	DCN
	Mast cells	GATA2		Mast cells	CD163		Epidermal macrophages	FABP4		CD8 T cells	CD8A
	Mast cells	CPA3		Mast cells	C1QB		Epidermal macrophages	ACKR1		CD8 T cells	CD8B
	Macrophages	CD163		Macrophages	CCL21		Dermal fibroblast	COL1A2		CD4 T cells	CD3D
	Macrophages	C1QB		Macrophages	PPFIBP1		Dermal fibroblast	DCN		CD4 T cells	IL7R
	Lymphatics	CCL21		Lymphatics	NTS		Dendritic cell	ITGAX
	Lymphatics	PPFIBP1		Lymphatics	PYY		Dendritic cell	CD1C
	Immune Cycling cells	STMN1		L cells	STMN1		CD8 T cells	CD8A
	Immune Cycling cells	HMGB2		L cells	HMGB2		CD8 T cells	CD8B
	ILCs	IL1R1		Immune Cycling cells	IL1R1		CD4 T cells	CD3D
	ILCs	IL23R		Immune Cycling cells	IL23R		CD4 T cells	IL7R
	Goblet cells	CLCA1		ILCs	CLCA1		B Cells	MS4A1
	Goblet cells	FCGBP		ILCs	FCGBP		B Cells	CD79A
	Glial cells	PLP1		Goblet cells	PLP1
	Glial cells	S100B		Goblet cells	S100B
	Fibroblasts	ADAMDEC1		Glial cells	ADAMDEC1
	Fibroblasts	PDGFRA		Glial cells	PDGFRA
	Enterocytes	ANPEP		Fibroblasts	ANPEP
	Enterocytes	FABP2		Fibroblasts	FABP2
	Endothelial cells	CD36		Enterocytes	TPH1
	Endothelial cells	ACKR1		Enterocytes	CES1
	DCs	CLEC10A		Endothelial cells	CD36
	DCs	FCER1A		Endothelial cells	ACKR1
	B cells	MS4A1		B cells	MS4A1
	B cells	VPREB3		B cells	VPREB3

## Sheet: Supplemental Table S2
			Table S2: comparison between reference by fresh scRNA(n=247699) and scFFPE(n=13778) on Colon
					Fresh		FFPE
			anno_overall	majorcelltype	count	precent	count	precent
			Epithelial_cells group	Enterocytes	50780	20.5	10	0.0725795
				Goblet cells	2522	1	4	0.0290318
				Stem cells	7201	2.9	7	0.0508056
			Immune_cells group	B cells	9705	3.9	2032	14.7481
				DCs	4753	1.9	132	0.958049
				ILCs	664	0.3	13	0.0943533
				Immune Cycling cells	2270	0.9	17	0.123385
				Macrophages	10957	4.4	787	5.712
				Mast cells	7619	3.1	521	3.78139
				Monocytes	1841	0.7	376	2.72899
				NK cells	6156	2.5	120	0.870954
				Neutrophil	-	-	51	0.370155
				Plasma cells	61742	24.9	1867	13.5506
				T cells CD4	28423	11.5	1415	10.27
				T cells CD8	9185	3.7	545	3.95558
				T cells OGT+	389	0.2	257	1.86529
				Tregs	4380	1.8	253	1.83626
			Smooth_muscle_cells group	Smooth muscle cells	3326	1.3	1411	10.241
			Stromal_cells group	Endothelial cells	6974	2.8	635	4.6088
				Fibroblasts	25086	10.1	2530	18.3626
				Glial cells	2217	0.9	204	1.48062
				Lymphatics	461	0.2	150	1.08869
				Pericytes	1048	0.4	372	2.69996
			unclear	unclear	-	-	69	0.500798
			Total		247699	100	13778	100

## Sheet: Supplemental Table S3
				Table S3: comparsion between reference by fresh scRNA(n=40483) and scFFPE(n=3720) on ileum
						Fresh		GTECH
				anno_overall	majorcelltype	count	precent	count	precent
				Epithelial_cells group	Enterochromaffin cells	59	0.14574	5	0.134409
					Enterocytes	15079	37.2477	40	1.07527
					Epithelial cells	1679	4.14742	43	1.15591
					Goblet cells	2448	6.04698	141	3.79032
					L cells	169	0.417459	2	0.0537634
					Paneth cells	721	1.78099	19	0.510753
					Stem cells	5569	13.7564	359	9.65054
				Immune_cells group	B cells	1652	4.08073	79	2.12366
					ILCs	91	0.224786	10	0.268817
					Immune Cycling cells	323	0.797866	3	0.0806452
					Macrophages	884	2.18363	323	8.6828
					Mast cells	520	1.28449	65	1.74731
					Monocytes	75	0.185263	118	3.17204
					Neutrophil	-	-	106	2.84946
					Plasma cells	3523	8.70242	178	4.78495
					T cells CD4	2703	6.67688	313	8.41398
					T cells CD8	2321	5.73327	263	7.06989
					T cells OGT+	421	1.03994	143	3.84409
					Tregs	655	1.61796	43	1.15591
				Smooth_muscle_cells group	Smooth muscle cells	38	0.0938666	478	12.8495
				Stromal_cells group	Endothelial cells	309	0.763283	208	5.5914
					Fibroblasts	1163	2.87281	564	15.1613
					Glial cells	42	0.103747	55	1.47849
					Lymphatics	11	0.0271719	59	1.58602
					Pericytes	28	0.0691648	83	2.23118
				unclear	unclear	-	-	20	0.537634
				Total		40483	100	3720	100

## Sheet: Supplemental Table S4
				Table S4: comparsion between reference by fresh scRNA(n=44370) and scFFPE(n=7705) on HS skin
						Fresh		GTECH
				anno_overall	majorcelltype	Count	Percent	Count	Percent
				Cycling_S_M_phase	Cycling_S_M_phase	19	0	-	-
				Endothelial_cells	Endothelial cell	4040	9.1	153	2
				Keratinocytes	Keratinocytes	6912	15.5	900	11.7
				Lymphocytes	B Cells	374	0.8	313	4.1
					CD4 T cells	8613	19.4	771	10
					CD8 T cells	3132	7.1	250	3.2
					Plasma cell	1565	3.5	2560	33.2
				Melanocytes	Melanocytes	987	2.2	14	0.2
				Myeloid_cells	Dendritic cell	2196	4.9	292	3.8
					Epidermal macrophages	1723	3.9	871	11.3
					Langerhans cells	3121	7	7	0.1
					Mast cell	104	0.2	20	0.3
					NK	7	0	7	0.1
				Stromal_cells	Adipocyte	-	-	12	0.2
					Dermal fibroblast	8268	18.6	1289	16.7
					Smooth muscle signature	3309	7.5	48	0.6
				unclear	unclear	-	-	198	2.6
				Total		44370	100	7705	100

## Sheet: Supplemental Table S5
					Table S5: comparison between reference by fresh scRNA(n=17018) and scFFPE(n=1406) on normal skin
							fresh		FFPE
					anno_overall	majorcelltype	count	percent	count	percent
					Cycling_S_M_phase	Cycling_S_M_phase	17	0.1	-	-
					Endothelial_cells	Endothelial cell	863	5.1	136	9.7
					Keratinocytes	Keratinocytes	6863	40.5	395	28.1
					Lymphocytes	CD4 T cells	2352	13.8	52	3.7
						CD8 T cells	837	4.9	13	0.9
						B/Plasma cells	71	0.4	-	-
					Melanocytes	Melanocytes	825	4.8	30	2.1
					Myeloid_cells	Epidermal macrophages	679	4	75	5.3
						Langerhans cells	1006	5.9	11	0.8
						Mast cell	125	0.7	19	1.4
						NK	-	-	22	1.6
						Dendritic cell	349	2	-	-
					Stromal_cells	Dermal fibroblast	2454	14.4	539	38.3
						Smooth muscle signature	577	3.4	96	6.8
					unclear	unclear	-	-	18	1.3
					Total		17018	100	1406	100
